# Supplementary material for: Spatiotemporal distribution of juvenile chum salmon in Otsuchi Bay, Iwate, Japan, inferred from environmental DNA
Source: PLoS One. 2019 Sep 4;14(9):e0222052. doi: 10.1371/journal.pone.0222052 (PMC6726237; doi:10.1371/journal.pone.0222052)
Supplement: S1 Data — (CSV) [file pone.0222052.s001.csv]

week #	16	17	18	19	19	20	20	22	22	23	23	25
Sampling date	2017.04.02	2017.04.24	2017.05.01	2017.05.08	2017.05.09	2017.05.16	2017.05.19	2017.05.30	2017.05.31	2017.06.05	2017.06.07	2017.06.19
Stn. e1					7.2		1.2	0.4			1.9	0
Stn. Ex. 1					2.4		2.0	0.5			0	0
Stn. e2					6.3		1.9	3.0			0.6	0
Stn. e3					1.8		4.0	0.9			0.8	0
Stn. e4					3.2		3.7	0.6			0.5	0
Hakozaki	29.5	4.8	28.4	4.6		8.9			0	0
Murohama	0.7	17.2	10.2	2.5		3.1			3.3	0
Murohama fishing port	1.9	44.4	290.5	29.0		22.6			7.7	0.1
Otsuchi River rivermouth	25.2	25.2	2.3	4.0		11.6			15.2	0.5
Hyotan Is.	0.9	3.9	110.5			27.8			5.6
