# Supplementary material for: Spatiotemporal distribution of juvenile chum salmon in Otsuchi Bay, Iwate, Japan, inferred from environmental DNA
Source: PLoS One. 2019 Sep 4;14(9):e0222052. doi: 10.1371/journal.pone.0222052 (PMC6726237; doi:10.1371/journal.pone.0222052)
Supplement: S2 Data — The column 'Group' is the categories for statistical analyses. (CSV) [file pone.0222052.s002.csv]

week #			19	20	22	23	25
Sampling date	group	depth	2017.05.09	2017.05.19	2017.05.30	2017.06.07	2017.06.19
Stn. e1 (1 m)	Bay mouth sites	1 m	7.2	1.2	0.4	1.9	0
Stn. Ex.1 (1 m)	Bay mouth sites	1 m	2.4	2.0	0.5	0	0
Stn. e2 (1 m)	Bay mouth sites	1 m	6.3	1.9	3.0	0.6	0
Stn. e3 (1 m)	Bay sites	1 m	1.8	4.0	0.9	0.8	0
Stn. e4 (1 m)	Bay sites	1 m	3.2	3.7	0.6	0.5	0
Stn. e1 (5 m)	Bay mouth sites	5 m	1.6	2.8	0	0.3	0
Stn. Ex.1 (5 m)	Bay mouth sites	5 m	2.9	0.8	0.4	0	0
Stn. e2 (5 m)	Bay mouth sites	5 m	3.0	0	0	0	0
Stn. e3 (5 m)	Bay sites	5 m	1.1	2.4	0	0	0
Stn. e4 (5 m)	Bay sites	5 m	2.0	1.4	0	0.2	0
Stn. e1 (20 m)	Bay mouth sites	20 m	0.9	0.7	0.3	0	0
Stn. Ex.1 (20 m)	Bay mouth sites	20 m	0.9	0	0	0	0
Stn. e2 (20 m)	Bay mouth sites	20 m	26.0	0.4	0	0	0
Stn. e3 (20 m)	Bay sites	20 m	2.5	1.4	0	0	0
Stn. e4 (20 m)	Bay sites	20 m	1.7	0.9	0.0	0	0
