# Supplementary material for: Spatiotemporal distribution of juvenile chum salmon in Otsuchi Bay, Iwate, Japan, inferred from environmental DNA
Source: PLoS One. 2019 Sep 4;14(9):e0222052. doi: 10.1371/journal.pone.0222052 (PMC6726237; doi:10.1371/journal.pone.0222052)
Supplement: S3 Data — The column 'Group' is the categories for statistical analyses. (CSV) [file pone.0222052.s003.csv]

week #	5	6	6	7	9	9	10	10	11	11	12	13	13	14	14	15	15	16	16	17	18	19	19	20	20	21	21	22	23	23	24	24	25	25
Sampling date	2018.01.31	2018.02.06	2018.02.07	2018.02.13	2018.02.26	2018.02.27	2018.03.05	2018.03.07	2018.03.12	2018.03.14	2018.03.19	2018.03.26	2018.03.29	2018.04.02	2018.04.03	2018.04.09	2018.04.10	2018.04.16	2018.04.20	2018.04.23	2018.05.01	2018.05.07	2018.05.08	2018.05.14	2018.05.16	2018.05.21	2018.05.23	2018.05.28	2018.06.04	2018.06.07	2018.06.11	2018.06.14	2018.06.18	2018.06.19
Stn. e1			0			0	0			0		18.01		14.88			0		0			552.79		117.25				0	62.03					0
Stn. Ex. 1			0			0	0			39.56		775.44					0		0			67.31		29.94				176.02	0					0
Stn. e2			30.29			0.03	120.22			164.13		222.80					0		0			112.37		20.78				807.18	0					0
Stn. e3			215.81			279.04	1261.28			490.05		301.74		188.77			0		28.64			3670.84		213.59		1100.22		0	0		0			0
Stn. e4			338.98			311.54	965.26			285.82		616.59		406.22			181.45		365.14			2588.26		472.99		130.08		0	0		232.99			0
Stn. 9			120.50			368.27	4885.66			269.91		88.92		896.94			602.55		969.39			1856.19		354.53		268.39		0	0		0			0
Stn. 11			108.69			292.71	914.09			99.27		356.03		1456.56			368.10		1828.56			4771.75		101.86		406.17		0	0		0			0
Stn. 2			608.39			1355.31	2566.76			427.26		258.37		626.99			179.65		1481.77			3760.91		96.29		184.03		813.43	0		0			0
Hakozaki	622.43	29.16		308.40	3325.47			194.03	374.91		720.98		1254.11		597.91	5587.14		1777.31		10366.52	4532.11		1360.97		563.35			83.01		0		0	0
Murohama	489.90	132.56		71.35	264.05			350.08	1204.13		4240.56		7701.81		2559.05	8758.50		3272.38		12591.69	718.63		1464.30		603.06			454.47		223.53		0	0
Murohama fishing port	139.84	47.18		54.34	1373.58			162.85	1840.27		1810.19		1990.73		5028.90	11189.70		3013.21		7497.59	2149.31		7692.46		1317.25			77.24		0		0	0
Otsuchi River rivermouth	2121.59	529.00		303.06	59303.27			6797.71	6848.40		3562.58		1700.29		10746.84	5912.23		3081.05		2359.48	752.28		963.62		326.12			83.61		217.78		0	0
Hyotan Is.	448.43	393.63		36.83	3064.44			1804.72	2070.81		6119.46		1515.63		1858.31	1247.26		2404.69		4208.32	3657.33		5125.16		895.78			107.69		0		0	0
