# Supplementary material for: Spatiotemporal distribution of juvenile chum salmon in Otsuchi Bay, Iwate, Japan, inferred from environmental DNA
Source: PLoS One. 2019 Sep 4;14(9):e0222052. doi: 10.1371/journal.pone.0222052 (PMC6726237; doi:10.1371/journal.pone.0222052)
Supplement: S1 Table — (XLSX) [file pone.0222052.s007.xlsx]

## Sheet: Sheet1
	S1 Table. Dates and number of juveniles released from Otsuchi and Unosumai hatcheries in the spring of 2017
	Date			Number of juveniles released
	Month	Day		Otsuchi	Unosumai	Total
	February	10		358000		358000
		13		509000		509000
		15		549000		549000
		17		173000		173000
		22		400000		400000
		24		397000		397000
		27		334000		334000
		28		360000		360000
	March	2			1135000	1135000
		3		541000		541000
		4		1006000		1006000
		11		378000		378000
		13		395000		395000
		20		548000		548000
		22		677000		677000
		23		599000		599000
		24			823000	823000
		27		134000		134000
		29		667000		667000
	April	14		583000	466000	1049000
		20		388000		388000
		21			1585000	1585000
		26		455000		455000
		27			2370000	2370000
	May	2		974000	2721000	3695000
	Total			10425000	9100000	19525000
