# Supplementary material for: Spatiotemporal distribution of juvenile chum salmon in Otsuchi Bay, Iwate, Japan, inferred from environmental DNA
Source: PLoS One. 2019 Sep 4;14(9):e0222052. doi: 10.1371/journal.pone.0222052 (PMC6726237; doi:10.1371/journal.pone.0222052)
Supplement: S2 Table — (XLSX) [file pone.0222052.s008.xlsx]

## Sheet: Sheet1
	S2 Table. Dates and number of juveniles released from Otsuchi and Unosumai hatcheries in the spring of 2018
	Date			Number of juveniles released
	Month	Day		Otsuchi	Unosumai	Total
	February	5		923000		923000
		15		875000		875000
		16		360000		360000
		21		531000		531000
		22		723000		723000
		28		1189000		1189000
	March	1			403000	403000
		3		203000		203000
		6		364000	389000	753000
		7		624000		624000
		10			1596000	1596000
		12		330000		330000
		13			1596000	1596000
		14		531000		531000
		18			1428000	1428000
		19			793000	793000
		20		959000		959000
		23		1455000	3849000	5304000
		26		395000		395000
		28		842000		842000
		29		183000		183000
	April	2		376000		376000
		7		381000		381000
		13		301000		301000
		17		356000		356000
		24		194000		194000
	May	2			3356000	3356000
	Total			12095000	13410000	25505000
